# Supplementary material for: Caregivers of children with HIV in Botswana prefer monthly IV Broadly Neutralizing Antibodies (bNAbs) to daily oral ART
Source: PLoS One. 2024 Mar 27;19(3):e0299942. doi: 10.1371/journal.pone.0299942 (PMC10971757; doi:10.1371/journal.pone.0299942)
Supplement: S1 Data — (XLSX) [file pone.0299942.s001.xlsx]

## Sheet: Acceptability de-identified dat
patid	instn	Wasinformationregardingacceptabilityobtainedfromtheparticipantsp	DidthisprimarycaregiverprovideARTtotheparticipantmostofthetimewh	Howdifficultdoestheprimarycaregiverthinkitwillbetobringthepartic	HowdifficultisitfortheprimarycaregivertogiveARTtothestudypartici	WhataredifficultiesforthisparticipanttakingARTeachdayaccordingto	Ifthemedicalbenefittotheparticipantisthesamehowwouldtheprimaryca	Whatwouldmaketheprimarycaregivermorelikelytochoosetotreattheirch	IfOtherspecifyEntryVisit	Whatisthelikelihoodthattheprimarycaregiverwouldrecommendthisstud	Pleaseprovideothercommentsaboutpositiveornegativeexperiencesrega	Wasinformationregardingacceptabilityobtainedfromtheparticipant_A	DidthisprimarycaregiverprovideARTtotheparticipantmostofthetime_A	Ifthemedicalbenefittotheparticipantisthesamehowwouldtheprimary_A	Whatwouldmaketheprimarycaregivermorelikelytochoosetotreattheir_A	IfOtherspecifybNAbentryVisit	Whatisthelikelihoodthattheprimarycaregiverwouldrecommendthisst_A	Pleaseprovideothercommentsaboutpositiveornegativeexperiencesre_A	Wasinformationregardingacceptabilityobtainedfromtheparticipant_B	DidthisprimarycaregiverprovideARTtotheparticipantmostofthetime_B	Ifthemedicalbenefittotheparticipantisthesamehowwouldtheprimary_B	Whatwouldmaketheprimarycaregivermorelikelytochoosetotreattheir_B	IfOtherspecifybNAbexitVisit	Whatisthelikelihoodthattheprimarycaregiverwouldrecommendthisst_B	Pleaseprovideothercommentsaboutpositiveornegativeexperiencesre_B
1	Gaborone	Yes	Yes	1	1	0	3	5	child get infusions once and compared to daily ART meds she sees monthly infusion reliable and not time consuming	1	grandmother prefers infusions and she likes infusions are given once monthly and there is no daily concerns of giving medications	Yes	Yes	3	5	Infusions are convenient compared to ART	1	With antibody infusions, child will have flexibility with whom she can be left with at home without necessarily having to teach that person on how to provide medication(ART) to the child	Yes	Yes	3	3		1	less likely to miss infusions as compared to ART
2	Gaborone	Yes	Yes	1	1	0	3	5	when child got the infusion caregiver does not need to be around and she is able to move around and leave the child with someone else	1	infusions are once off and less time consuming compared to to daily medications	Yes	Yes	3	5	infusions are once off and you can leave the child with anyone without worries	1	mother satisfied with the infusions	Yes	Yes	3	5	Infusions are monthly while ART is on daily basis	1	Infusions adherence is better compared to daily ART
3	Francistown	Yes	Yes	1	1	0	3	1		1	NIL SIDE EFFECTS WERE EXPERIENCED.	Yes	Yes	3	1		1	Reports that the counselling done before the study commenced helped her a lot to understand the procedures of the study.	Yes	Yes	3	2		1	Satisfied.
4	Gaborone	Yes	Yes	1	1	0	3	5	to avoid missing ART doses	1		Yes	Yes	3	5	with infusions there is no need to worry when caregiver is going out leaving the child behind	1	infusions reduces stress of thinking about giving medications daily	Yes	Yes	3	5	Once child received their infusions, she has nothing to worry about at home	1	caregiver likes it that infusions are given by healthcare workers always, therefore she believes dosing will always be correct
5	Francistown	Yes	Yes	1	1	0	3	1		1	NIL	Yes	Yes	3	1		1	HAPPY SO FAR WITH THE CLINICAL STATUS OF THE CHILD	Yes	Yes	0	4		2	Satisfied.
6	Francistown	Yes	Yes	1	1	3	3	1		1	VISITS WERE FREQUENT	Yes	Yes	3	1		1	Nil	Yes	Yes	3	4		1	Satisfied.
7	Francistown	Yes	Yes	1	1	0	3	4		1		Yes	Yes	3	1		5	Beneficial to child because of the support given by study staff	Yes	Yes	1	3		2	Satisfied
8	Francistown	Yes	Yes	1	1	0	3	2		1		Yes	Yes	3	2		1	Satisfied.	Yes	Yes	3	4		1	Satisfied.
9	Gaborone	Yes	Yes	1	1	0	3	5	once child got infusion caregiver is assurred since there is nothing like i forgot to give when child received his infusion	1	infusions are not time consuming	Yes	Yes	3	5	with infusions you can leave the child with other care givers freely	1	with monthly infusions once you managed to take the child to the clinic there is no need to worry about adherence	Yes	Yes	3	5	with infusions no need to worry about giving daily medications	1	with infusions health worker does the dosing so child is likely going to get exact prescribed dose
10	Gaborone	Yes	Yes	1	1	0	3	5	once the child got an infusion one do not have to move around with medications or having to stay home to give medication	1	caregiver can go around freely without concern of having to stay home to give daily medications	Yes	Yes	3	5	The possibility of missing infusion is relatively low compared to when using ART	1	less likely chance of child missing her infusion unlike ART	Yes	Yes	3	5	No need for daily reminders to give child art	1	GOOD ADHERENCE WITH INFUSIONS
11	Gaborone	Yes	Yes	1	1	0	3	3		1	Participant did not have any problem with receiving infusions	Yes	Yes	3	5	ART there is likely chances of having missed doses	1	With infusions there is no likely chances of the child missing her medication	Yes	Yes	3	5	once child receives the infusion caregiver doesnt have to worry about being home to give medications daily	1	with infusion gives care giver time not to worry about timing of giving medications
12	Francistown	Yes	Yes	1	1	0	3	2		1	NIL	Yes	Yes	0	1		1	Satisfied.	Yes	Yes	3	4		1	Satisfied
13	Francistown	Yes	Yes	1	1	0	3	1		1	Nil side effects experienced.	Yes	Yes	3	2		5	Satisfied.	Yes	Yes	3	1		1	Satisfied
14	Francistown	Yes	Yes	1	1	0	3	2		1		Yes	Yes	3	0		1	Satisfied.	Yes	Yes	4	6		1	Satisfied with how she was being treated especially transport provided from home to the clinic and from the clinic.
15	Gaborone	Yes	Yes	1	1	0	3	5	infusion is once off and caregiver wont worry about daily medications	1		Yes	Yes	3	5	with infusion caregiver can easily visit other relatives without any worries of disclosing child status	1	once the child received the infusion caregiver doesnt have to worry.	Yes	Yes	3	5	with infusions you can leave the child behind without any worries of giving medications	1	infusions are given at the clinic staff no problems with measuring and times
16	Francistown	Yes	Yes	1	1	0	3	2		1		Yes	Yes	0	2		1	Satisfied.	Yes	Yes	0	2		1	Satisfied.
17	Francistown	Yes	Yes	1	1	0	3	2		1		Yes	Yes	3	1		1	Satisfied.	Yes	Yes	3	1		5	Did not have any problems encountered, satisfied with all that was being done
18	Francistown	Yes	Yes	1	1	0	3	1		3		Yes	Yes	3	1		1	Satisfied.	Yes	Yes	2	1		1	Satisfied.
19	Francistown	Yes	Yes	1	1	0	1	1		1		Yes	Yes	0	1		1	SATISFIED.	Yes	Yes	3	1		2	Nil
20	Gaborone	Yes	Yes	1	1	0	3	5	infusions are once off and the caregiver can freely allow the child to visit other relatives	1		Yes	Yes	3	3		1	Infusions are highly preferred, they reduce chances off poor adherence	Yes	Yes	3	5	when the child got her infusion she can visit other relatives freely without worries of giving daily meds.	1	Infusions makes it easier to have someone assist you with taking care of the child since they come once monthly for the infusions
21	Gaborone	Yes	Yes	1	1	0	3	3		1		Yes	Yes	3	5	with infusions, caregiver can travel leaving the child behind	1	infusions are once off.	Yes	Yes	3	5	with infusions one can sen the child to another caregiver without worries	1	infusions are good they are just once off, once the child received the infusions no need to worry about daily meds
22	Francistown	Yes	Yes	1	1	0	2	4		3		Yes	Yes	3	1		3	Satisfied.	Yes	Yes	3	1		1	She is very happy for to have been enrolled into the study, and very thankful that the child was helped without any problems encountered
23	Francistown	Yes	Yes	1	1	0	3	2		4		Yes	Yes	3	1		1	Satisfied.	Yes	Yes	3	4		1	Satisfied.
24	Gaborone	Yes	Yes	1	1	0	3	5	infusion is once off and the child can visit other relatives	1		Yes	Yes	3	5	Adherence will be better with infusion compared to daily ART	1	It becomes easier for the child to visit when she is on infusions compared to when she is on daily ART	Yes	Yes	3	5	once the child got their infusion there is no need to worry about giving meds daily	1	infusion is once off and caregiver does not need to be always home with the child
